# Supplementary material for: A Human Platelet Calcium Calculator Trained by Pairwise Agonist Scanning
Source: PLoS Comput Biol. 2015 Feb 27;11(2):e1004118. doi: 10.1371/journal.pcbi.1004118 (PMC4344206; doi:10.1371/journal.pcbi.1004118)
Supplement: S1 Dataset — To facilitate future building of a mechanistic platelet calcium model, the full calcium data set is provided. This dataset comprises MATLAB structures that contain dynamic calcium data in response to various combinations and permutations of up to six agonists used in PAS, trinary, higher order and sequential experiments. There are 24 PAS experiments spanning 12 donors, 10 PAS experiments spanning 10 donors, 7 higher order experiments spanning 5 donors, and 1 sequential addition experiment done for a single donor. (ZIP) [file pcbi.1004118.s008.zip › Ca_Data/Readme.txt]

Alphabets represent different donors. Number represent different repetitions of the same experiment (done on different days).

each structure within the expt.samewells structure represents each condition in the experiment. For example, there are 154 total conditions in a PAS experiment. Each of those are labelled, for example, expt.samewells(1,1).label = 'buffer'. Each of these structures contain fields named "rawdata" (calcium fluorescence in RFU) and "time" (in seconds).
