# Supplementary material for: A Human Platelet Calcium Calculator Trained by Pairwise Agonist Scanning
Source: PLoS Comput Biol. 2015 Feb 27;11(2):e1004118. doi: 10.1371/journal.pcbi.1004118 (PMC4344206; doi:10.1371/journal.pcbi.1004118)
Supplement: S2 Dataset — This dataset comprises all 120 NNs trained on 12 donor-specific PAS experiments (10 NNs trained per donor, PAS experiments averaged over 2 repetitions) Trained NNs are in the form of MATLAB networks that contain the final trained weights for all 12 nodes in the 2-layer NN configuration. The trained NNs may be used to make dynamic calcium predictions in response to all combinations and permutations of up to six agonists (ADP, CVX, thrombin, U46619, iloprost, GSNO). (ZIP) [file pcbi.1004118.s009.zip]

Archive with 120 entries (120 files):
- Donor_B_NN_2.mat
- Donor_B_NN_3.mat
- Donor_B_NN_4.mat
- Donor_B_NN_5.mat
- Donor_B_NN_6.mat
- Donor_B_NN_7.mat
- Donor_B_NN_8.mat
- Donor_B_NN_9.mat
- Donor_B_NN_10.mat
- Donor_C_NN_1.mat
- Donor_C_NN_2.mat
- Donor_C_NN_3.mat
- Donor_C_NN_4.mat
- Donor_C_NN_5.mat
- Donor_C_NN_6.mat
- Donor_C_NN_7.mat
- Donor_C_NN_8.mat
- Donor_C_NN_9.mat
- Donor_C_NN_10.mat
- Donor_D_NN_1.mat
- Donor_D_NN_2.mat
- Donor_D_NN_3.mat
- Donor_D_NN_4.mat
- Donor_D_NN_5.mat
- Donor_D_NN_6.mat
- Donor_D_NN_7.mat
- Donor_D_NN_8.mat
- Donor_D_NN_9.mat
- Donor_D_NN_10.mat
- Donor_F_NN_1.mat
- Donor_F_NN_2.mat
- Donor_F_NN_3.mat
- Donor_F_NN_4.mat
- Donor_F_NN_5.mat
- Donor_F_NN_6.mat
- Donor_F_NN_7.mat
- Donor_F_NN_8.mat
- Donor_F_NN_9.mat
- Donor_F_NN_10.mat
- Donor_G_NN_1.mat
- Donor_G_NN_2.mat
- Donor_G_NN_3.mat
- Donor_G_NN_4.mat
- Donor_G_NN_5.mat
- Donor_G_NN_6.mat
- Donor_G_NN_7.mat
- Donor_G_NN_8.mat
- Donor_G_NN_9.mat
- Donor_G_NN_10.mat
- Donor_M_NN_1.mat
- Donor_M_NN_2.mat
- Donor_M_NN_3.mat
- Donor_M_NN_4.mat
- Donor_M_NN_5.mat
- Donor_M_NN_6.mat
- Donor_M_NN_7.mat
- Donor_M_NN_8.mat
- Donor_M_NN_9.mat
- Donor_M_NN_10.mat
- Donor_O_NN_1.mat
- Donor_O_NN_2.mat
- Donor_O_NN_3.mat
- Donor_O_NN_4.mat
- Donor_O_NN_5.mat
- Donor_O_NN_6.mat
- Donor_O_NN_7.mat
- Donor_O_NN_8.mat
- Donor_O_NN_9.mat
- Donor_O_NN_10.mat
- Donor_P_NN_1.mat
- Donor_P_NN_2.mat
- Donor_P_NN_3.mat
- Donor_P_NN_4.mat
- Donor_P_NN_5.mat
- Donor_P_NN_6.mat
- Donor_P_NN_7.mat
- Donor_P_NN_8.mat
- Donor_P_NN_9.mat
- Donor_P_NN_10.mat
- Donor_Q_NN_1.mat
- Donor_Q_NN_2.mat
- Donor_Q_NN_3.mat
- Donor_Q_NN_4.mat
- Donor_Q_NN_5.mat
- Donor_Q_NN_6.mat
- Donor_Q_NN_7.mat
- Donor_Q_NN_8.mat
- Donor_Q_NN_9.mat
- Donor_Q_NN_10.mat
- Donor_R_NN_1.mat
- Donor_R_NN_2.mat
- Donor_R_NN_3.mat
- Donor_R_NN_4.mat
- Donor_R_NN_5.mat
- Donor_R_NN_6.mat
- Donor_R_NN_7.mat
- Donor_R_NN_8.mat
- Donor_R_NN_9.mat
- Donor_R_NN_10.mat
- Donor_S_NN_1.mat
- Donor_S_NN_2.mat
- Donor_S_NN_3.mat
- Donor_S_NN_4.mat
- Donor_S_NN_5.mat
- Donor_S_NN_6.mat
- Donor_S_NN_7.mat
- Donor_S_NN_8.mat
- Donor_S_NN_9.mat
- Donor_S_NN_10.mat
- Donor_U_NN_1.mat
- Donor_U_NN_2.mat
- Donor_U_NN_3.mat
- Donor_U_NN_4.mat
- Donor_U_NN_5.mat
- Donor_U_NN_6.mat
- Donor_U_NN_7.mat
- Donor_U_NN_8.mat
- Donor_U_NN_9.mat
- Donor_U_NN_10.mat
- Donor_B_NN_1.mat
