# Supplementary material for: A Human Platelet Calcium Calculator Trained by Pairwise Agonist Scanning
Source: PLoS Comput Biol. 2015 Feb 27;11(2):e1004118. doi: 10.1371/journal.pcbi.1004118 (PMC4344206; doi:10.1371/journal.pcbi.1004118)
Supplement: S1 Code — A MATLAB M-File that allows users to specify a combination or permutation of up to six agonists (ADP, CVX, thrombin, U46619, iloprost, GSNO) in the full dose range, and obtain the corresponding predicted dynamic calcium time trace based on the 120 NNs that were trained on PAS experiments. This code requires the trained NNs in S2 Dataset to run. (ZIP) [file pcbi.1004118.s010.zip]

Archive with 2 entries (2 files):
- Simulate_single_NN.m
- Simulate.m
