# Supplementary material for: A Human Platelet Calcium Calculator Trained by Pairwise Agonist Scanning
Source: PLoS Comput Biol. 2015 Feb 27;11(2):e1004118. doi: 10.1371/journal.pcbi.1004118 (PMC4344206; doi:10.1371/journal.pcbi.1004118)
Supplement: S1 Code — A MATLAB M-File that allows users to specify a combination or permutation of up to six agonists (ADP, CVX, thrombin, U46619, iloprost, GSNO) in the full dose range, and obtain the corresponding predicted dynamic calcium time trace based on the 120 NNs that were trained on PAS experiments. This code requires the trained NNs in S2 Dataset to run. (ZIP) [file pcbi.1004118.s010.zip › Simulate_single_NN.m]

function y = Simulation(concmatrix, NN, t_sim, t_dispense)

load(NN,'netc')

n_ts = t_sim*2 + 1;
shift = 128;
n_dispense = ((n_ts+1)/2 + t_dispense); %260 or something
span = 15;

for i = 1:n_dispense
UsableConcs{i} = -ones(6,1);
end

count = 0;
for i = n_dispense+1:n_ts
    count = count + 1;
    UsableConcs{i} = concmatrix(:,count);
end

inputSeries = UsableConcs;

% Definitely need a targetSeries or at least a made-up aic, otherwise won't
% work. aic is the initial layer delay states. 
% [xc,xic,aic,tc,~,shift] = preparets(netc,inputSeries,{},targetSeries);

% prepareTS
xic = cell(1,0);

blah = zeros(8,1);
for i = 1:shift
    aic{1,i} = blah;
end
blah = zeros(4,1);
for i = 1:shift
    aic{2,i} = blah;
end
blah = -ones(1,1);
for i = 1:shift
    aic{3,i} = blah;
end

xc = inputSeries(shift+1:end);
yc = netc(xc,xic,aic); % need xic and aic, otherwise predictions suck

xc_plot = xc(n_dispense-shift+1:end);
a = cell2mat(xc_plot);
plot(1:length(a),a(2,:))
ylim([-2,2])
xlabel('time(s)')
ylabel('[CVX]')

% The start is actually 20 seconds before dispense
start_idx = ceil(length(inputSeries)/2)-shift;  % 133 to end
yc_used = yc(start_idx:end);
x = 0:length(yc_used)-1;
x = x';

% Change to matrix first and smooth then see  
a = cell2mat(yc_used');
a_smooth = zeros(size(a));
for i = 1:size(a,2)
a_smooth(:,i) = smooth(a(:,i),span);
end
yc_used = (mat2cell(a_smooth,ones(length(yc_used),1)))';
y = seq2con(yc_used);
y = y{1};

%%%% Plot simulation
% plot(x,y)
% ylim([0 1])

end
