# Supplementary material for: A Human Platelet Calcium Calculator Trained by Pairwise Agonist Scanning
Source: PLoS Comput Biol. 2015 Feb 27;11(2):e1004118. doi: 10.1371/journal.pcbi.1004118 (PMC4344206; doi:10.1371/journal.pcbi.1004118)
Supplement: S1 Code — A MATLAB M-File that allows users to specify a combination or permutation of up to six agonists (ADP, CVX, thrombin, U46619, iloprost, GSNO) in the full dose range, and obtain the corresponding predicted dynamic calcium time trace based on the 120 NNs that were trained on PAS experiments. This code requires the trained NNs in S2 Dataset to run. (ZIP) [file pcbi.1004118.s010.zip › Simulate.m]

clear
clc

%%%%%%%%%%%%%%%%%%%%%%%%%%%%%%%%%%%%%%%%%%%%%%%%%%%%%%%%%%%%%%%%%%%%%%%%%%%%%%%%%%%%%%%%%%%%%
%%%% SPECIFY CONCMATRIX %%%%%%%%%%%%%%%%%%%%%%%%%%%%%%%%%%%%%%%%%%%%%%%%%%%%%%%%%%%%%%%%%%%%%
%%%%%%%%%%%%%%%%%%%%%%%%%%%%%%%%%%%%%%%%%%%%%%%%%%%%%%%%%%%%%%%%%%%%%%%%%%%%%%%%%%%%%%%%%%%%%
% Specify concentration at each time point (6 x t_sim matrix), where t_sim is the
% final time point, time progresses in increments of one second. 
% Agonist order (from top to bottom row) = ADP, CVX, Thrombin, U46619, Iloprost, GSNO
% Concentrations range from -1 (0 x EC50) to 1 (10 x EC50) of specific
% agonists (-1/3 for 0.1 x EC50 and 1/3 for 1 x EC50 of each). EC50 of
% each agonist may be found in Supplementary Figure S2.
% Output will be calcium concentration at each time point (between 0 and 1,
% where 1 is the maximum platelet calcium response, in the PAS assay that is typically the high convulxin response). 
% Output is an averaged combined response from 10NNs trained on each of the 12 donors (6
% male, 6 female) as specified in the Donors_Train_Set variable. 
% Questions may be directed to meil@seas.upenn.edu

% t_sim : simulation time length (in seconds)
% t_dispense : time of agonist dispense  (in seconds)
% dirname : directory where the trained neural networks were saved

dirname = 'C:\Users\SLDLab\OneDrive\NN\Data_Trained_Submitted\';
t_sim = 260;
t_dispense = 20;

% example
concmatrix = repmat(-ones(6,1),1,t_sim);
concmatrix(2,t_dispense:end) = 1; % CVX (10xEC50) was dispensed at t = 20 seconds

%%%%%%%%%%%%%%%%%%%%%%%%%%%%%%%%%%%%%%%%%%%%%%%%%%%%%%%%%%%%%%%%%%%%%%%%%%%%%%%%%%%%%%%%%%%%%
%%%%%%%%%%%%%%%%%%%%%%%%%%%%%%%%%%%%%%%%%%%%%%%%%%%%%%%%%%%%%%%%%%%%%%%%%%%%%%%%%%%%%%%%%%%%%
nRuns = 10;
Donors_Train_Set = {'B','C','D','F','O','P','Q','R','S','U','G','M'}; % used for predictions

count = 0;
for i = 1:length(Donors_Train_Set)               
        for k = 1:nRuns       
        count = count + 1;
        NN = strcat(dirname,'Donor_',Donors_Train_Set{i},'_NN_',num2str(k));   
        y = Simulate_single_NN(concmatrix, NN, t_sim, t_dispense);
        y_matrix(count,:) = y;
        end
end
y_matrix(y_matrix<0) = 0;
y_avg = mean(y_matrix);
s = std(y_matrix,[],1);
x = 0:size(y_avg,2)-1;

figure
errorbar(x,y_avg,s)
set(gca,'FontSize',20)
ylim([-0.2 1.2])
xlim([0 t_sim+20])
xlabel('Time(s)','FontSize',26)
ylabel('Ca^{2+}(t) Prediction','FontSize',26)
print(gcf,'-dpdf','Ca_Prediction')
